# Supplementary material for: The impact of algorithm-driven exposure to disease-related short videos on rehabilitation outcomes in lumbar disc herniation patients: content heterogeneity and psychological mediating mechanisms
Source: Front Digit Health. 2026 Mar 2;8:1774844. doi: 10.3389/fdgth.2026.1774844 (PMC12989517; doi:10.3389/fdgth.2026.1774844)
Supplement: Supplementary file 1 [file Datasheet1.csv]

ID	Age	Gender	BMI	Eduction	Marital Status	Somking	Drinking	Monthly income	Course of the disease	Highlighted segment	Lower Back Pain	Lower limb pain	Numbness	Average daily usage time_minutes	Primary Platforms	Types of health accounts to follow	Science Education Category	Experience Sharing Category	Alert and Mobilization Category	Marketing Lead Generation Category	Hospitalization	Primary reason for hospitalization	JOA_T0	MCQ-HA_T0	ΔJOA	ΔMCQ-HA	JOA_T1	MCQ-HA_T1	Treatment Improvement Rate_Percentage	Is the clinical improvement effective?
1	52	Female	21.7	Below junior high school level	2	1	0	6000	11	L4/L5	1	1	1	106	TikTok	Patient Sharing	2	3	1	3	0	0	24	25	-1	2	23	27	20	0
2	65	male	20.9	Below junior high school level	2	1	0	8000	6	L5/S1	1	1	1	16	TikTok	Science popularization blogger	1	2	1	2	0	0	23	16	-1	-3	22	13	16.67	0
3	41	Female	25.4	High School/Vocational School	2	1	1	3500	5	L5/S1	1	0	0	54	WeChat Video Channel	Rehabilitation Therapist/Physician	3	4	1	2	0	0	20	15	1	0	21	15	33.33	1
4	35	Female	24.7	Below junior high school level	2	0	0	3500	11	L5/S1	1	1	0	74	TikTok	Rehabilitation Therapist/Physician	4	4	1	3	1	Intense pain	24	35	1	0	25	35	60	1
5	44	male	28.6	Below junior high school level	2	0	0	7500	9	L4/L5	1	1	1	18	TikTok	Patient Sharing	2	3	1	2	0	0	24	25	-3	1	21	26	-20	0
6	38	male	26.2	Junior college	2	0	1	7000	6	L5/S1	1	0	1	48	Quick Hands	Not followed	1	3	1	1	0	0	24	20	-1	1	23	21	20	0
7	28	Female	25.2	High School/Vocational School	2	0	0	3200	12	L4/L5	1	1	1	113	Quick Hands	Not followed	2	1	4	4	0	0	24	24	-7	7	17	31	-100	0
8	21	Female	29	Below junior high school level	1	0	0	4000	9	L5/S1	1	1	1	104	Quick Hands	Science popularization blogger	4	4	1	2	0	0	24	20	-3	8	21	28	-20	0
9	38	male	24.2	Bachelor's degree or higher	2	0	0	13000	10	L5/S1	1	1	1	20	TikTok	Not followed	4	1	4	1	0	0	24	23	-5	-1	19	22	-60	0
10	30	Female	28.5	Junior college	2	0	0	4000	4	Other	1	0	1	90	Quick Hands	Patient Sharing	3	2	3	1	0	0	24	28	-5	8	19	36	-60	0
11	31	Female	24.5	High School/Vocational School	2	0	0	4000	10	L5/S1	1	1	0	37	Quick Hands	Not followed	4	4	1	2	1	neurological deficit	24	20	1	7	25	13	60	1
12	29	Female	20.2	Below junior high school level	2	0	1	4500	5	L5/S1	1	1	1	107	TikTok	Patient Sharing	4	4	1	2	0	0	24	24	-5	0	19	24	-60	0
13	20	male	27.3	Junior college	1	1	0	8000	7	L5/S1	0	1	1	27	Quick Hands	Patient Sharing	3	3	4	1	0	0	23	19	-7	6	16	25	-83.33	0
14	53	Female	28.4	High School/Vocational School	2	0	1	12000	11	L5/S1	1	1	1	37	TikTok	Patient Sharing	1	2	1	1	0	0	24	22	-1	2	23	20	20	0
15	60	male	29.7	High School/Vocational School	2	0	1	11000	1	L5/S1	1	1	1	20	TikTok	Not followed	3	4	1	2	0	0	21	24	3	-3	24	21	62.5	1
16	36	Female	23.1	Junior college	2	1	1	3500	8	Other	1	1	0	83	Quick Hands	Science popularization blogger	3	3	2	2	0	0	24	23	-2	7	22	30	0	0
17	30	male	21.7	High School/Vocational School	2	0	0	6000	8	L4/L5	1	1	1	14	TikTok	Not followed	4	3	1	1	0	0	22	20	0	3	22	23	28.57	1
18	22	male	24	Below junior high school level	1	0	0	7000	8	L4/L5	1	0	1	59	WeChat Video Channel	Rehabilitation Therapist/Physician	4	2	1	1	0	0	20	19	-3	5	17	24	33.33	1
19	58	Female	25.9	High School/Vocational School	2	0	1	13500	6	L4/L5	1	1	0	18	WeChat Video Channel	Patient Sharing	2	1	3	1	0	0	24	27	-3	7	21	34	-20	0
20	31	male	27.2	Junior college	2	0	0	12000	4	L5/S1	1	1	1	12	TikTok	Rehabilitation Therapist/Physician	4	3	1	2	0	0	24	17	0	-3	24	14	40	1
21	20	Female	21.5	High School/Vocational School	1	0	0	4000	5	L5/S1	0	1	0	22	Quick Hands	Science popularization blogger	2	3	1	2	0	0	24	22	3	-3	27	19	100	1
22	27	male	25	High School/Vocational School	1	0	0	3800	7	L4/L5	1	0	0	103	Quick Hands	Rehabilitation Therapist/Physician	2	3	1	1	0	0	24	28	-1	2	23	30	20	0
23	37	male	27	High School/Vocational School	2	0	0	12000	5	L5/S1	1	1	1	67	TikTok	Not followed	4	2	2	2	0	0	24	19	-1	0	23	19	20	0
24	21	male	22.6	High School/Vocational School	2	1	1	10500	10	L4/L5	1	1	0	84	WeChat Video Channel	Not followed	4	3	1	3	0	0	24	20	-1	-4	23	16	20	0
25	31	male	21.3	Bachelor's degree or higher	2	1	0	14000	11	L4/L5	1	0	1	57	Quick Hands	Patient Sharing	3	3	1	2	0	0	20	15	-2	1	18	14	0	0
26	61	male	26.3	High School/Vocational School	3	0	1	12500	12	L5/S1	1	1	1	32	TikTok	Rehabilitation Therapist/Physician	4	2	1	2	0	0	24	22	-4	-1	20	21	-40	0
27	28	male	19.8	Below junior high school level	1	1	0	13500	2	L5/S1	1	0	0	60	TikTok	Science popularization blogger	4	1	1	2	0	0	20	18	4	8	24	10	66.67	1
28	49	male	20.5	Bachelor's degree or higher	2	0	0	5000	9	L4/L5	1	0	1	60	TikTok	Not followed	4	3	2	2	1	Intense pain	21	25	-5	8	16	33	0	0
29	29	Female	26.5	High School/Vocational School	2	1	1	3200	2	L4/L5	1	1	0	77	TikTok	Patient Sharing	2	3	1	2	0	0	24	17	0	2	24	19	40	1
30	30	Female	20.2	Below junior high school level	2	0	1	11000	6	L4/L5	1	1	1	34	Quick Hands	Patient Sharing	3	1	1	1	0	0	24	21	2	5	26	16	80	1
31	36	Female	22.6	Below junior high school level	2	0	1	5500	10	L4/L5	1	1	1	32	TikTok	Patient Sharing	3	2	3	4	0	0	24	26	-1	11	23	37	20	0
32	19	Female	26.1	High School/Vocational School	1	0	0	8500	4	L5/S1	0	1	1	42	Quick Hands	Patient Sharing	3	3	1	1	0	0	24	20	-1	1	23	21	20	0
33	61	male	25.8	Below junior high school level	2	1	1	6500	10	Other	1	1	1	41	TikTok	Patient Sharing	4	4	2	2	0	0	21	21	0	0	21	21	25	1
34	29	male	25.1	Junior college	1	0	0	6500	8	L4/L5	1	1	1	49	Other	Science popularization blogger	3	4	2	3	0	0	24	27	1	1	25	28	60	1
35	36	male	27.4	Junior college	2	0	0	6000	5	L4/L5	1	1	1	10	Quick Hands	Science popularization blogger	1	3	3	2	1	Intense pain	24	25	1	1	25	26	60	1
36	24	male	20.7	Junior college	1	0	0	8500	8	L4/L5	0	1	0	25	TikTok	Science popularization blogger	2	3	1	4	0	0	21	19	2	-3	23	16	50	1
37	25	male	29.7	Below junior high school level	1	1	0	10000	5	L5/S1	1	1	1	31	TikTok	Not followed	2	1	1	1	0	0	23	17	1	2	24	15	50	1
38	53	Female	24.8	High School/Vocational School	2	0	0	4500	10	L4/L5	1	1	0	61	TikTok	Science popularization blogger	4	3	2	2	1	neurological deficit	24	17	-2	2	22	19	0	0
39	29	male	20.5	Bachelor's degree or higher	2	0	0	9000	12	L4/L5	1	1	1	31	TikTok	Rehabilitation Therapist/Physician	3	3	1	2	0	0	24	19	1	0	25	19	60	1
40	44	Female	24.3	Below junior high school level	2	0	1	3800	10	Other	1	1	0	108	Quick Hands	Rehabilitation Therapist/Physician	3	2	1	2	0	0	21	17	0	2	21	19	25	1
41	55	male	24.3	High School/Vocational School	2	0	1	14000	6	L4/L5	1	1	1	20	TikTok	Patient Sharing	3	2	1	2	0	0	20	24	-1	-4	19	20	11.11	0
42	37	male	18.5	Bachelor's degree or higher	2	0	0	14000	3	L5/S1	1	1	0	58	Other	Science popularization blogger	2	3	1	3	0	0	23	12	1	4	24	16	50	1
43	57	male	24.3	Below junior high school level	2	0	0	7000	8	L4/L5	1	1	0	15	TikTok	Rehabilitation Therapist/Physician	3	3	1	3	0	0	24	26	1	-2	25	24	60	1
44	20	male	25.3	High School/Vocational School	1	0	0	7500	7	L5/S1	1	1	0	44	TikTok	Science popularization blogger	3	3	2	3	0	0	24	23	-1	-4	23	19	20	0
45	21	Female	24.8	Junior college	1	1	1	4500	9	L5/S1	1	1	1	11	Quick Hands	Science popularization blogger	4	2	1	2	0	0	24	22	0	1	24	23	40	1
46	27	Female	23.9	High School/Vocational School	2	1	1	13000	10	L5/S1	1	1	0	102	Quick Hands	Patient Sharing	3	2	3	2	0	0	24	18	0	1	24	19	40	1
47	50	male	24.4	Bachelor's degree or higher	2	1	0	14000	2	L4/L5	1	1	1	60	Quick Hands	Not followed	3	2	1	4	0	0	21	17	-1	0	20	17	12.5	0
48	33	male	22.9	Junior college	2	0	1	7000	10	Other	1	1	1	21	TikTok	Patient Sharing	3	3	3	2	0	0	22	19	-7	1	15	20	-71.43	0
49	59	Female	26.4	Bachelor's degree or higher	2	0	0	6500	12	L5/S1	1	1	1	34	TikTok	Rehabilitation Therapist/Physician	3	3	1	2	0	0	23	21	-1	6	22	27	16.67	0
50	59	Female	24.8	High School/Vocational School	2	1	1	9000	11	L4/L5	1	1	0	29	Quick Hands	Science popularization blogger	1	3	4	1	1	neurological deficit	24	16	-3	1	21	17	-20	0
51	19	male	25.1	High School/Vocational School	1	0	1	6500	4	L5/S1	1	1	1	39	TikTok	Patient Sharing	4	2	1	1	0	0	23	23	3	1	26	24	83.33	1
52	51	Female	29.6	Below junior high school level	2	0	0	6500	8	L5/S1	1	0	1	94	TikTok	Not followed	3	2	4	2	1	neurological deficit	22	20	-4	13	18	33	-28.57	0
53	48	Female	30	High School/Vocational School	2	0	0	3000	12	L4/L5	1	1	1	54	WeChat Video Channel	Science popularization blogger	2	3	4	2	1	Intense pain	24	18	-7	10	17	28	-100	0
54	23	Female	19.8	Below junior high school level	1	0	0	8500	3	L4/L5	1	1	1	106	Quick Hands	Not followed	3	3	1	1	0	0	18	14	-6	-1	12	13	-36.36	0
55	23	Female	28.6	Bachelor's degree or higher	1	0	0	12000	9	L4/L5	1	1	1	17	Quick Hands	Rehabilitation Therapist/Physician	3	3	1	3	0	0	22	22	5	-4	27	18	100	1
56	63	Female	29.4	Junior college	2	1	1	6000	4	Other	1	1	0	92	TikTok	Science popularization blogger	2	4	1	2	0	0	19	22	-3	1	16	23	-10	0
57	33	Female	21.8	Junior college	2	1	1	14000	11	L4/L5	1	1	0	41	Quick Hands	Science popularization blogger	2	1	2	1	0	0	24	34	2	0	26	34	80	1
58	43	Female	18.7	Below junior high school level	2	0	1	3500	11	L4/L5	1	1	1	55	Quick Hands	Rehabilitation Therapist/Physician	3	4	3	2	0	0	24	18	1	-2	25	16	60	1
59	46	Female	27.4	Junior college	2	1	0	14000	11	Other	1	1	0	103	Quick Hands	Not followed	2	1	3	2	0	0	23	18	0	2	23	20	33.33	1
60	39	Female	24.6	Bachelor's degree or higher	2	0	1	9500	4	L4/L5	1	1	1	54	Quick Hands	Rehabilitation Therapist/Physician	1	1	1	3	0	0	24	20	-1	2	23	22	20	0
61	56	male	20.9	Junior college	2	0	0	4500	1	L5/S1	1	1	1	65	TikTok	Science popularization blogger	1	4	1	1	0	0	24	20	2	2	26	22	80	1
62	48	male	28.9	Bachelor's degree or higher	2	0	0	12500	7	L4/L5	1	1	0	55	TikTok	Patient Sharing	3	4	3	2	1	Intense pain	24	29	-5	4	19	33	-60	0
63	55	male	29.6	High School/Vocational School	2	0	1	9000	8	L4/L5	1	1	1	28	TikTok	Not followed	2	4	1	3	0	0	24	23	1	-3	25	20	60	1
64	39	Female	21.4	Junior college	2	0	0	12000	4	L4/L5	1	1	1	37	Quick Hands	Not followed	4	4	1	4	0	0	22	15	-2	3	20	18	0	0
65	55	male	23.3	Junior college	2	0	1	12000	11	L4/L5	1	1	1	30	WeChat Video Channel	Patient Sharing	2	4	2	1	0	0	21	19	-3	3	18	22	-12.5	0
66	38	Female	28.2	Below junior high school level	2	1	0	13500	2	Other	1	1	0	89	TikTok	Patient Sharing	2	2	1	3	0	0	24	23	-1	5	23	28	20	0
67	25	male	23.1	High School/Vocational School	1	0	0	4500	12	L4/L5	1	1	1	22	Quick Hands	Rehabilitation Therapist/Physician	3	4	1	4	0	0	24	15	2	-5	26	10	80	1
68	29	Female	28	High School/Vocational School	2	0	0	11000	11	L5/S1	1	1	1	25	TikTok	Rehabilitation Therapist/Physician	3	3	1	2	0	0	24	20	2	1	26	21	80	1
69	45	male	21.3	Bachelor's degree or higher	2	0	1	13500	9	L4/L5	1	0	0	58	TikTok	Not followed	3	3	4	1	0	0	23	23	0	4	23	27	33.33	1
70	53	male	28.3	High School/Vocational School	2	0	0	3500	7	L4/L5	1	1	1	55	Quick Hands	Rehabilitation Therapist/Physician	2	3	1	1	0	0	20	18	1	-1	21	17	33.33	1
71	46	Female	20.8	High School/Vocational School	2	0	1	8000	10	L5/S1	1	1	0	43	TikTok	Not followed	2	2	1	3	0	0	21	27	2	-7	23	20	50	1
72	36	Female	22.3	Below junior high school level	2	1	1	11500	5	L4/L5	1	1	1	82	TikTok	Rehabilitation Therapist/Physician	4	2	1	2	0	0	24	14	1	1	25	15	60	1
73	35	Female	25.9	Bachelor's degree or higher	2	0	0	7000	10	L4/L5	1	1	0	88	TikTok	Patient Sharing	4	3	1	2	0	0	23	22	-4	-3	19	19	-33.33	0
74	33	Female	24	Bachelor's degree or higher	2	0	0	8000	8	L5/S1	1	1	1	77	TikTok	Rehabilitation Therapist/Physician	3	3	1	2	0	0	24	24	-1	4	23	28	20	0
75	48	male	20	High School/Vocational School	2	0	1	7500	4	L4/L5	1	1	0	44	WeChat Video Channel	Science popularization blogger	2	4	1	4	0	0	24	12	-1	2	23	14	20	0
76	26	male	20.4	Below junior high school level	1	0	1	8500	2	L5/S1	1	1	1	26	Quick Hands	Science popularization blogger	2	2	1	2	0	0	22	23	0	-4	22	19	28.57	1
77	40	male	27	Below junior high school level	2	1	0	6000	12	L4/L5	1	1	1	19	Quick Hands	Science popularization blogger	1	3	2	2	0	0	19	19	2	-4	21	15	40	1
78	49	male	18.8	Bachelor's degree or higher	2	0	1	8500	4	L5/S1	1	1	1	53	TikTok	Patient Sharing	2	2	3	2	1	Intense pain	22	19	-3	4	19	23	-14.29	0
79	34	Female	28.4	High School/Vocational School	2	1	1	13500	11	L4/L5	1	1	0	118	Quick Hands	Not followed	3	4	1	4	0	0	22	24	-3	-4	19	20	-14.29	0
80	25	male	24.9	Below junior high school level	1	0	0	5500	7	L4/L5	1	1	1	22	TikTok	Rehabilitation Therapist/Physician	3	3	2	2	0	0	24	20	-5	3	19	23	-60	0
81	42	male	23.9	Bachelor's degree or higher	2	0	1	3000	8	L5/S1	1	1	1	36	TikTok	Rehabilitation Therapist/Physician	2	4	1	2	0	0	24	18	-3	-3	21	15	-20	0
82	35	Female	26.9	Bachelor's degree or higher	2	0	0	6500	2	L4/L5	1	1	1	21	TikTok	Science popularization blogger	3	2	1	2	0	0	24	23	-1	0	23	23	20	0
83	42	Female	24.9	High School/Vocational School	2	0	0	6000	12	Other	1	1	1	27	Quick Hands	Patient Sharing	3	4	1	1	0	0	24	19	2	-4	26	15	80	1
84	48	Female	30	High School/Vocational School	2	1	1	14500	8	L5/S1	1	1	0	115	Quick Hands	Patient Sharing	2	3	1	2	0	0	23	29	-3	4	20	33	-16.67	0
85	22	male	22.2	Bachelor's degree or higher	1	0	1	3500	12	L5/S1	1	1	1	60	TikTok	Patient Sharing	2	2	4	2	1	Intense pain	24	22	0	4	24	26	40	1
86	53	Female	23.5	Below junior high school level	2	1	0	14500	5	L4/L5	1	1	0	77	TikTok	Patient Sharing	3	4	3	2	0	0	24	14	-4	4	20	18	-40	0
87	36	Female	19.3	Junior college	2	0	0	13500	8	L5/S1	1	0	1	16	Quick Hands	Patient Sharing	1	2	1	3	0	0	24	20	0	-1	24	19	40	1
88	39	Female	29.4	Junior college	2	0	0	13500	3	L5/S1	1	1	1	78	TikTok	Not followed	2	4	1	1	0	0	24	15	-3	1	21	16	-20	0
89	33	Female	22.7	High School/Vocational School	2	0	0	11500	9	L4/L5	1	1	0	64	Quick Hands	Patient Sharing	2	3	1	4	0	0	22	20	-3	-1	19	19	-14.29	0
90	36	male	24.8	Junior college	2	0	0	4500	8	L5/S1	1	0	1	10	Quick Hands	Science popularization blogger	3	4	1	1	0	0	24	23	2	-3	26	20	80	1
91	39	Female	25.5	Bachelor's degree or higher	2	0	0	7000	8	L4/L5	1	1	1	107	Quick Hands	Patient Sharing	2	4	2	1	0	0	24	20	-7	9	17	29	-100	0
92	24	Female	20.5	Junior college	2	1	0	12000	4	Other	1	1	0	83	Other	Not followed	3	3	1	4	0	0	21	16	-2	-4	19	12	0	0
93	56	male	23.8	Bachelor's degree or higher	2	1	0	14500	5	Other	1	1	0	11	TikTok	Science popularization blogger	4	1	1	1	0	0	24	15	0	-5	24	10	40	1
94	40	male	18.5	High School/Vocational School	2	0	0	5000	6	L5/S1	1	1	1	60	WeChat Video Channel	Science popularization blogger	1	2	1	1	0	0	24	14	-1	-4	23	10	20	0
95	39	male	20.8	Junior college	2	0	0	4500	9	L4/L5	1	1	0	60	WeChat Video Channel	Rehabilitation Therapist/Physician	3	3	3	3	0	0	18	23	-5	1	13	24	-27.27	0
96	42	male	24.2	High School/Vocational School	2	1	0	4500	3	L5/S1	1	1	1	24	TikTok	Rehabilitation Therapist/Physician	3	1	1	3	0	0	24	20	-2	-4	22	16	0	0
97	28	male	18.7	Below junior high school level	1	0	0	12000	11	L5/S1	1	1	1	47	Quick Hands	Patient Sharing	2	3	1	2	0	0	20	18	2	0	22	18	44.44	1
98	53	Female	21.2	High School/Vocational School	2	1	0	5500	12	L4/L5	1	1	0	106	WeChat Video Channel	Rehabilitation Therapist/Physician	3	4	1	2	0	0	24	19	3	3	27	22	100	1
99	28	Female	28	Bachelor's degree or higher	2	1	1	12500	3	L5/S1	1	0	1	120	Quick Hands	Rehabilitation Therapist/Physician	3	3	1	1	0	0	24	21	-1	0	23	21	20	0
100	65	male	24.4	Below junior high school level	2	1	0	14000	3	Other	1	1	1	89	WeChat Video Channel	Rehabilitation Therapist/Physician	2	1	1	1	0	0	24	21	-2	4	22	25	0	0
101	32	Female	29.2	High School/Vocational School	2	0	0	11500	7	L5/S1	1	1	1	15	Other	Science popularization blogger	3	2	1	4	0	0	24	19	-1	-5	23	14	20	0
102	33	male	21.1	Junior college	2	1	1	5000	1	L4/L5	1	1	1	59	TikTok	Not followed	3	1	1	2	0	0	24	26	3	-4	27	22	100	1
103	61	male	22.1	Junior college	2	0	0	3500	6	L4/L5	1	0	1	36	Quick Hands	Science popularization blogger	4	2	1	1	0	0	21	17	-3	-1	18	16	-12.5	0
104	38	male	18.9	Below junior high school level	2	1	0	11000	6	L4/L5	1	1	1	46	TikTok	Patient Sharing	2	3	1	1	0	0	24	29	-2	-4	22	25	0	0
105	28	male	29.1	Junior college	2	1	0	6500	11	L5/S1	1	1	1	19	TikTok	Patient Sharing	1	3	1	1	0	0	24	23	1	1	25	24	60	1
106	42	Female	26.1	High School/Vocational School	2	0	0	4000	4	L4/L5	1	1	1	90	WeChat Video Channel	Science popularization blogger	4	4	1	2	0	0	24	19	-4	1	20	20	-40	0
107	52	Female	21.4	Below junior high school level	2	0	1	12000	2	L4/L5	1	0	1	118	WeChat Video Channel	Science popularization blogger	4	3	1	1	0	0	24	24	-1	5	23	29	20	0
108	54	Female	25.4	High School/Vocational School	2	0	1	4500	11	Other	1	0	0	108	WeChat Video Channel	Rehabilitation Therapist/Physician	1	2	2	2	0	0	19	20	-5	7	14	27	-30	0
109	62	Female	19.2	Junior college	2	1	0	7000	5	L4/L5	1	1	1	16	TikTok	Science popularization blogger	1	1	1	2	0	0	19	23	-2	-5	17	18	0	0
110	65	male	26.7	Below junior high school level	2	1	1	9000	9	Other	1	1	0	108	WeChat Video Channel	Science popularization blogger	3	3	4	3	0	0	24	19	-7	3	17	22	-100	0
111	26	male	23.4	Junior college	1	0	0	15000	9	L5/S1	1	1	1	59	TikTok	Patient Sharing	3	2	1	1	0	0	21	14	1	4	22	18	37.5	1
112	29	male	25.5	High School/Vocational School	1	1	1	12000	10	L5/S1	1	1	0	76	TikTok	Not followed	3	3	1	3	0	0	24	20	-1	5	23	25	20	0
113	25	male	21.9	Junior college	1	1	0	5500	1	L5/S1	1	1	0	49	Other	Patient Sharing	4	2	1	2	0	0	24	11	0	-1	24	10	40	1
114	61	Female	20.2	Below junior high school level	2	0	1	12500	8	L4/L5	1	0	1	50	WeChat Video Channel	Patient Sharing	3	3	1	1	0	0	18	23	1	4	19	27	27.27	1
115	46	Female	22.2	Junior college	2	0	0	4000	9	L4/L5	1	1	1	19	TikTok	Patient Sharing	2	3	4	2	1	Intense pain	19	23	-2	5	17	28	0	0
116	37	male	29.4	Junior college	2	1	1	10000	3	L5/S1	1	1	0	21	TikTok	Rehabilitation Therapist/Physician	4	3	1	3	0	0	22	21	-1	0	21	21	14.29	0
117	23	male	29.7	Below junior high school level	2	1	0	6000	4	L5/S1	1	1	0	89	TikTok	Not followed	4	4	1	3	0	0	24	15	0	0	24	15	40	1
118	20	male	22	Below junior high school level	2	0	0	9500	5	L4/L5	1	1	1	64	TikTok	Rehabilitation Therapist/Physician	3	1	1	3	0	0	22	23	2	3	24	26	57.14	1
119	46	male	28	High School/Vocational School	2	0	0	7000	8	L5/S1	1	1	0	68	WeChat Video Channel	Rehabilitation Therapist/Physician	2	2	1	1	0	0	23	20	0	-2	23	18	33.33	1
120	35	male	22.5	Bachelor's degree or higher	2	1	1	13000	12	L5/S1	1	0	1	51	WeChat Video Channel	Patient Sharing	1	3	1	2	0	0	24	22	0	0	24	22	40	1
121	24	Female	24.4	Below junior high school level	1	0	1	14500	5	L5/S1	1	1	0	105	Quick Hands	Science popularization blogger	3	1	2	2	0	0	22	31	-1	8	21	39	14.29	0
122	62	Female	25.7	High School/Vocational School	2	0	0	9000	12	L5/S1	1	1	1	49	WeChat Video Channel	Patient Sharing	3	3	3	1	0	0	24	19	-4	-7	20	12	-40	0
123	44	male	24.4	Junior college	2	1	1	7500	10	L4/L5	1	1	0	73	Quick Hands	Rehabilitation Therapist/Physician	2	3	3	3	0	0	22	29	-6	5	16	34	-57.14	0
124	24	male	26.3	Junior college	2	0	0	8000	4	L4/L5	1	1	1	91	TikTok	Science popularization blogger	4	3	1	2	0	0	22	19	4	2	26	21	85.71	1
125	30	Female	21	Below junior high school level	2	0	0	8500	8	Other	1	1	0	28	Other	Science popularization blogger	1	2	4	2	0	0	24	16	0	7	24	23	40	1
126	58	Female	28.7	Junior college	2	1	0	7000	5	L5/S1	1	1	1	41	Quick Hands	Rehabilitation Therapist/Physician	4	3	1	2	0	0	24	14	-2	4	22	18	0	0
127	35	male	25.2	Bachelor's degree or higher	2	0	0	8000	6	L4/L5	1	1	1	61	WeChat Video Channel	Not followed	3	3	1	2	0	0	24	29	1	-1	25	28	60	1
128	63	male	21	Bachelor's degree or higher	2	1	0	9000	8	L4/L5	1	1	1	57	Quick Hands	Science popularization blogger	3	1	1	2	0	0	24	20	-3	3	21	23	-20	0
129	52	Female	26.9	High School/Vocational School	2	0	1	10000	2	L5/S1	1	1	1	27	TikTok	Science popularization blogger	3	4	1	1	0	0	23	19	-2	-2	21	17	0	0
130	22	male	20.5	Bachelor's degree or higher	1	0	1	12000	1	Other	0	1	0	30	TikTok	Rehabilitation Therapist/Physician	3	4	1	4	0	0	24	21	3	3	27	24	100	1
131	63	Female	29.1	High School/Vocational School	2	1	0	8000	5	L4/L5	1	1	0	99	Quick Hands	Rehabilitation Therapist/Physician	2	3	1	2	0	0	23	11	0	6	23	17	33.33	1
132	36	Female	21.6	Below junior high school level	2	0	0	9000	9	L4/L5	1	1	1	111	TikTok	Science popularization blogger	4	2	1	1	0	0	18	23	-2	7	16	30	0	0
133	19	Female	20.4	Below junior high school level	2	0	0	10000	12	L4/L5	1	1	1	114	TikTok	Not followed	4	3	1	1	0	0	24	22	-3	3	21	25	-20	0
134	41	male	27.2	Below junior high school level	2	0	1	11000	4	L4/L5	1	1	1	115	WeChat Video Channel	Rehabilitation Therapist/Physician	2	4	4	2	0	0	23	18	-2	8	21	26	0	0
135	59	Female	21.9	High School/Vocational School	2	0	1	14500	8	L5/S1	1	1	1	73	Other	Science popularization blogger	2	4	1	4	0	0	22	23	1	1	23	24	42.86	1
136	30	Female	24.5	Below junior high school level	2	0	0	5500	3	L4/L5	1	1	1	18	Quick Hands	Not followed	4	2	2	3	0	0	24	19	2	6	26	25	80	1
137	60	Female	24.6	High School/Vocational School	2	0	0	9500	11	L5/S1	1	1	1	34	TikTok	Rehabilitation Therapist/Physician	3	2	1	1	0	0	21	17	0	-1	21	16	25	1
138	42	male	21.9	High School/Vocational School	2	0	1	11500	2	L5/S1	1	0	1	116	Quick Hands	Rehabilitation Therapist/Physician	3	3	1	2	0	0	24	33	-3	-5	21	28	-20	0
139	19	Female	23.3	Below junior high school level	1	1	0	11500	12	L5/S1	1	0	1	83	Quick Hands	Science popularization blogger	2	3	1	1	0	0	24	16	0	6	24	22	40	1
140	27	male	26.4	Junior college	1	0	1	10500	3	L5/S1	1	1	0	93	TikTok	Science popularization blogger	1	3	4	4	0	0	24	23	-5	3	19	26	-60	0
141	28	male	26.5	Bachelor's degree or higher	1	0	1	5500	6	L5/S1	1	1	1	34	Quick Hands	Not followed	1	2	1	3	0	0	24	15	0	-5	24	10	40	1
142	23	male	27.8	High School/Vocational School	1	1	1	13500	9	L4/L5	1	1	1	93	TikTok	Patient Sharing	1	3	1	2	0	0	24	18	1	5	25	23	60	1
143	19	Female	29.2	Junior college	1	1	0	5500	3	L4/L5	1	1	1	27	TikTok	Not followed	3	3	1	2	0	0	24	14	1	-6	25	8	60	1
144	23	Female	24.8	Below junior high school level	2	0	1	9500	8	L4/L5	1	0	1	93	TikTok	Science popularization blogger	2	3	1	2	0	0	24	27	-3	-1	21	26	-20	0
145	58	male	22.6	High School/Vocational School	2	0	0	4000	2	L4/L5	1	0	0	78	TikTok	Rehabilitation Therapist/Physician	3	4	1	2	0	0	24	35	1	1	25	36	60	1
146	55	Female	20.8	High School/Vocational School	2	1	1	4500	5	L5/S1	1	1	1	52	Other	Science popularization blogger	2	2	1	4	0	0	24	17	-1	1	23	18	20	0
147	37	male	21.6	Below junior high school level	2	1	1	6500	12	L5/S1	1	1	1	65	TikTok	Science popularization blogger	3	3	4	1	1	Intense pain	24	22	-5	5	19	27	-60	0
148	29	Female	23.4	Bachelor's degree or higher	2	0	0	6000	8	L5/S1	1	1	1	10	TikTok	Patient Sharing	2	2	1	1	0	0	24	11	-1	-1	23	10	20	0
149	61	Female	22.4	Below junior high school level	2	0	0	11000	12	L4/L5	1	1	0	52	TikTok	Patient Sharing	3	2	1	4	0	0	17	17	-4	2	13	19	-16.67	0
150	47	male	28.9	Junior college	2	1	0	5000	11	L5/S1	1	1	1	29	Quick Hands	Science popularization blogger	3	4	4	2	0	0	24	10	-1	1	23	11	20	0
151	57	male	26.8	High School/Vocational School	2	0	0	7500	3	Other	1	1	1	56	TikTok	Patient Sharing	4	2	1	1	0	0	23	17	1	-4	24	13	50	1
152	64	male	23.1	High School/Vocational School	2	0	0	4500	9	Other	1	1	0	49	Quick Hands	Rehabilitation Therapist/Physician	3	4	2	2	0	0	23	18	0	3	23	21	33.33	1
153	42	Female	28.4	Below junior high school level	2	0	1	9000	12	L5/S1	1	1	1	79	TikTok	Rehabilitation Therapist/Physician	2	2	3	2	0	0	24	22	-2	2	22	24	0	0
154	24	Female	27.3	Junior college	1	0	1	8500	8	L4/L5	1	0	1	28	Quick Hands	Patient Sharing	2	1	1	1	0	0	23	18	-3	2	20	20	-16.67	0
155	23	male	28.8	Junior college	2	0	1	8000	10	L4/L5	1	1	1	71	TikTok	Patient Sharing	3	3	3	3	0	0	24	22	-3	7	21	29	-20	0
156	48	male	26.8	High School/Vocational School	2	0	0	12000	9	L4/L5	1	1	0	34	TikTok	Not followed	3	3	4	1	0	0	24	20	-4	-3	20	17	-40	0
157	47	Female	30	High School/Vocational School	2	0	0	3000	2	L4/L5	1	1	1	33	WeChat Video Channel	Science popularization blogger	3	3	1	2	0	0	20	16	0	-3	20	13	22.22	0
158	40	Female	28.6	Bachelor's degree or higher	2	0	1	11500	12	L4/L5	1	1	1	21	TikTok	Patient Sharing	3	2	3	1	0	0	23	25	0	1	23	26	33.33	1
159	59	Female	21.7	Bachelor's degree or higher	2	0	0	10000	7	L4/L5	1	1	0	35	Quick Hands	Not followed	3	3	1	1	0	0	23	16	0	0	23	16	33.33	1
160	31	male	27.9	High School/Vocational School	1	1	1	7000	8	L4/L5	1	1	1	54	TikTok	Science popularization blogger	2	2	2	4	0	0	24	16	-2	-3	22	13	0	0
161	41	male	23.6	Bachelor's degree or higher	2	1	0	9000	5	L5/S1	1	1	1	14	TikTok	Not followed	2	4	4	1	0	0	24	19	-1	1	23	20	20	0
162	57	Female	18.7	High School/Vocational School	2	0	0	14000	9	L5/S1	1	1	0	59	Quick Hands	Patient Sharing	2	2	1	1	0	0	23	27	0	0	23	27	33.33	1
163	28	male	28.3	Bachelor's degree or higher	2	0	0	4500	3	L4/L5	1	1	1	13	TikTok	Patient Sharing	3	3	1	1	0	0	24	30	3	-3	27	27	100	1
164	41	Female	26.6	Junior college	2	1	0	11500	10	L5/S1	1	1	0	60	WeChat Video Channel	Science popularization blogger	2	3	2	3	0	0	24	28	-5	5	19	33	-60	0
165	47	Female	23.9	Below junior high school level	2	0	0	3500	2	L4/L5	1	1	1	70	Quick Hands	Rehabilitation Therapist/Physician	3	2	1	4	0	0	24	21	-1	-1	23	20	20	0
166	51	Female	22.9	Junior college	2	0	0	12000	7	L4/L5	1	0	1	29	Quick Hands	Rehabilitation Therapist/Physician	2	3	3	3	0	0	24	20	-1	2	23	22	20	0
167	18	male	19.2	Junior college	1	1	0	13500	2	L4/L5	1	1	1	55	WeChat Video Channel	Patient Sharing	3	4	1	2	0	0	23	10	1	3	24	13	50	1
168	51	Female	22.1	Junior college	2	0	0	14500	4	L4/L5	1	1	0	58	Quick Hands	Rehabilitation Therapist/Physician	3	4	1	1	0	0	24	13	0	-6	24	12	40	1
169	22	Female	23.5	High School/Vocational School	2	0	1	10500	9	L5/S1	1	1	1	106	Quick Hands	Not followed	4	4	1	3	0	0	23	24	-4	-1	19	23	-33.33	0
170	49	male	29.4	Junior college	2	0	1	6500	9	L4/L5	0	0	1	14	TikTok	Not followed	2	4	4	1	0	0	23	21	1	-4	24	17	50	1
171	26	male	21.6	Below junior high school level	1	1	0	14000	11	L4/L5	1	1	1	34	WeChat Video Channel	Rehabilitation Therapist/Physician	1	3	1	1	0	0	23	26	-1	-3	22	23	16.67	0
172	27	Female	25.8	Below junior high school level	1	0	0	12000	10	L5/S1	1	1	1	15	Other	Not followed	3	2	2	2	0	0	24	24	2	1	26	25	80	1
173	41	Female	28.6	High School/Vocational School	2	0	0	13000	7	L5/S1	1	1	1	113	WeChat Video Channel	Rehabilitation Therapist/Physician	2	3	2	3	0	0	22	22	-3	3	19	25	-14.29	0
174	58	Female	18.7	High School/Vocational School	2	0	1	12500	12	L4/L5	1	1	1	29	Quick Hands	Science popularization blogger	1	2	1	4	0	0	21	19	5	-3	26	16	87.5	1
175	58	male	22.3	Below junior high school level	2	0	1	11500	4	L5/S1	1	1	0	46	TikTok	Rehabilitation Therapist/Physician	4	3	2	2	0	0	23	24	-3	-3	20	21	-16.67	0
176	52	male	26.8	Junior college	2	0	0	11500	3	L4/L5	1	1	0	92	TikTok	Science popularization blogger	3	1	2	2	1	Intense pain	24	27	0	1	24	28	40	1
177	19	Female	28.4	Junior college	1	0	0	11500	9	L4/L5	1	1	1	53	Quick Hands	Rehabilitation Therapist/Physician	4	1	3	1	0	0	22	24	1	-1	23	25	42.86	1
178	44	Female	24.2	High School/Vocational School	2	0	1	11500	9	Other	1	1	1	62	Quick Hands	Rehabilitation Therapist/Physician	2	3	2	1	0	0	24	20	3	5	27	25	100	1
179	37	male	29.5	High School/Vocational School	2	0	0	9000	5	L5/S1	1	1	1	29	TikTok	Rehabilitation Therapist/Physician	3	2	1	1	0	0	23	19	4	2	27	21	100	1
180	27	Female	23	Bachelor's degree or higher	2	0	0	11000	4	L5/S1	0	1	0	105	Quick Hands	Science popularization blogger	3	4	1	3	0	0	23	12	-2	2	21	14	0	0
181	30	male	27.6	High School/Vocational School	1	1	0	10500	3	Other	1	1	1	85	Quick Hands	Rehabilitation Therapist/Physician	4	2	2	2	0	0	24	25	0	5	24	30	40	1
182	23	male	21.1	Junior college	2	0	0	14500	6	L4/L5	1	1	1	65	TikTok	Science popularization blogger	2	2	4	1	0	0	22	22	-1	10	21	32	14.29	0
183	62	male	28.2	High School/Vocational School	2	0	1	14000	3	L4/L5	1	1	1	53	TikTok	Not followed	2	3	2	3	0	0	23	23	-3	1	20	24	-16.67	0
184	36	male	25.5	High School/Vocational School	2	1	0	6500	11	L4/L5	1	1	0	91	WeChat Video Channel	Rehabilitation Therapist/Physician	2	1	1	1	0	0	24	10	-6	1	18	11	-80	0
185	24	Female	28	Junior college	2	0	1	13500	12	L4/L5	1	0	1	77	TikTok	Patient Sharing	4	2	4	3	0	0	24	20	-7	5	17	25	-100	0
186	30	male	23.9	Below junior high school level	2	0	1	11000	1	L4/L5	1	1	1	15	Quick Hands	Patient Sharing	3	1	3	2	0	0	24	24	-1	11	23	35	20	0
187	22	Female	28.9	High School/Vocational School	1	0	1	14000	11	L4/L5	1	1	0	100	TikTok	Not followed	4	3	4	2	0	0	19	19	-3	4	16	23	-10	0
188	60	Female	27.2	High School/Vocational School	2	0	0	4500	8	Other	1	1	1	10	Quick Hands	Science popularization blogger	3	3	1	1	0	0	21	21	5	-1	26	20	87.5	1
189	60	Female	28	High School/Vocational School	2	0	1	8000	3	L5/S1	1	1	1	108	TikTok	Not followed	4	3	1	1	0	0	24	18	-4	-2	20	16	-40	0
190	46	male	29.3	High School/Vocational School	2	0	0	10000	10	L5/S1	1	1	1	80	TikTok	Science popularization blogger	2	2	2	1	0	0	24	21	2	0	26	21	80	1
191	59	Female	20.7	Below junior high school level	2	0	1	11500	4	Other	1	1	1	112	TikTok	Not followed	3	4	1	2	0	0	22	24	0	1	22	25	28.57	1
192	33	male	23.6	Below junior high school level	2	1	1	6000	7	L4/L5	1	1	0	70	TikTok	Rehabilitation Therapist/Physician	3	4	1	1	0	0	24	12	-4	2	20	14	-40	0
193	30	male	26	Below junior high school level	2	0	0	11500	10	L5/S1	1	1	1	56	TikTok	Rehabilitation Therapist/Physician	4	3	4	4	1	neurological deficit	23	21	-2	-1	21	20	0	0
194	62	Female	21	Bachelor's degree or higher	3	0	0	13500	4	L5/S1	1	1	1	19	TikTok	Not followed	2	3	1	1	0	0	24	18	1	0	25	18	60	1
195	54	male	20.3	Junior college	2	1	1	11500	9	L5/S1	1	1	1	16	Quick Hands	Not followed	4	2	2	2	0	0	24	23	2	1	26	24	80	1
196	46	Female	22.3	High School/Vocational School	2	0	1	4500	11	L5/S1	1	1	0	58	TikTok	Patient Sharing	3	2	1	1	0	0	23	20	-1	-3	22	23	16.67	0
197	62	Female	22.4	High School/Vocational School	2	0	1	3500	12	L4/L5	1	1	1	78	Quick Hands	Patient Sharing	3	1	2	3	1	neurological deficit	24	19	-5	5	19	24	-60	0
198	60	male	18.7	High School/Vocational School	2	0	0	4500	5	L4/L5	1	0	0	44	Quick Hands	Not followed	2	3	1	2	0	0	24	24	-1	-3	23	21	20	0
199	41	Female	26.4	Bachelor's degree or higher	2	0	1	13000	10	Other	0	1	1	30	TikTok	Science popularization blogger	4	2	1	2	0	0	24	25	2	1	26	26	80	1
200	21	Female	22	Below junior high school level	1	0	0	12500	4	L4/L5	1	1	1	51	TikTok	Not followed	3	3	1	3	0	0	23	27	-2	3	21	30	-33.33	0
201	33	male	25.1	Junior college	2	0	0	6000	3	L4/L5	1	1	1	25	TikTok	Science popularization blogger	3	3	3	2	0	0	23	23	3	1	26	24	50	1
202	34	male	30	Below junior high school level	2	0	0	8000	5	L5/S1	1	1	1	45	TikTok	Patient Sharing	2	2	3	2	0	0	25	24	0	-1	25	23	0	0
203	38	Female	21.8	Below junior high school level	2	0	0	4500	7	L5/S1	1	1	1	46	TikTok	Rehabilitation Therapist/Physician	2	1	2	1	0	0	20	22	3	4	23	26	33.33	1
204	47	Female	18.7	Junior college	2	0	0	4500	4	L4/L5	1	0	1	35	Quick Hands	Rehabilitation Therapist/Physician	2	3	2	1	0	0	23	24	2	1	25	25	28.57	1
205	46	male	24.6	High School/Vocational School	2	0	0	13000	5	Other	1	1	0	23	Other	Rehabilitation Therapist/Physician	3	3	2	1	0	0	22	25	2	-1	24	24	28.57	1
206	45	male	20.9	Below junior high school level	2	0	0	12500	4	L4/L5	1	1	1	20	TikTok	Rehabilitation Therapist/Physician	4	3	4	2	0	0	24	23	0	0	24	23	0	0
207	42	Female	25.1	High School/Vocational School	2	0	0	6000	6	L4/L5	1	1	0	15	TikTok	Not followed	4	2	1	2	0	0	25	22	-1	5	24	27	-0.25	0
208	44	Female	30	High School/Vocational School	2	0	0	8000	4	L5/S1	1	1	1	46	Other	Rehabilitation Therapist/Physician	1	2	1	3	0	0	24	21	-3	5	21	26	-0.6	0
209	43	Female	21.8	Bachelor's degree or higher	2	0	0	9000	6	L5/S1	1	1	1	65	TikTok	Patient Sharing	1	1	1	1	0	0	26	25	-4	3	22	28	-1.33	0
210	44	male	19.3	Below junior high school level	2	0	0	3500	4	L4/L5	1	1	0	63	Quick Hands	Not followed	2	1	2	1	0	0	23	23	-6	4	17	27	-1	0
211	48	male	23.3	Below junior high school level	2	0	0	6000	3	L4/L5	1	1	1	68	TikTok	Science popularization blogger	2	3	1	1	0	0	22	22	-2	4	20	26	-28.57	0
212	55	Female	20.9	High School/Vocational School	2	0	0	5400	5	L4/L5	1	1	0	70	WeChat Video Channel	Not followed	1	2	1	1	0	0	21	24	-3	4	18	28	-37.5	0
213	54	male	23.5	High School/Vocational School	2	0	0	6000	7	L4/L5	1	1	1	78	TikTok	Patient Sharing	1	2	1	1	0	0	26	25	-7	3	19	28	-233.33	0
